# Supplementary material for: Viruses Ubiquity and Diversity in Atacama Desert Endolithic Communities
Source: Viruses. 2022 Sep 7;14(9):1983. doi: 10.3390/v14091983 (PMC9500819; doi:10.3390/v14091983)
Supplement: Supplementary file 1 [file viruses-14-01983-s001.zip]

Archive with 1 entries (1 files):
- viruses-1888714-supplementary.pdf
